# Supplementary material for: Evaluation of the French surveillance system for epidemiological surveillance of antimicrobial resistance in the community and nursing homes
Source: JAC Antimicrob Resist. 2022 Jul 4;4(4):dlac078. doi: 10.1093/jacamr/dlac078 (PMC9251505; doi:10.1093/jacamr/dlac078)
Supplement: dlac078_Supplementary_Data [file dlac078_supplementary_data.xlsx]

## Sheet: Note for the readers
Note for the readers
OASIS Surveillance network assessment tool by Anses is under Creative Commons license - No commercial use
Detailed description of the OASIS evaluation framework is available here:
HENDRIKX, Pascal, et al. "OASIS: an assessment tool of epidemiological surveillance systems in animal health and food safety." Epidemiology & Infection 139.10 (2011): 1486-1496. doi:10.1017/S0950268811000161
https://www.plateforme-esa.fr/outils-et-methodes-methodes-oasis					(in French, consulted on Jan 4th 2021)
The authors fullfilled only the Columns B and C of the tab 'Criteria assessment' of the Excel sheet. All the other tabs (including Outputs 1, 2 and 3) were automatically fullffilled by using the defaut parameters of the OASIS evaluation framework
In the Comments (column C) of the 'Criteria assessment' tab :
Blue text = factual description of the surveillance system
Pink text = potential weaknesses of the surveillance system
Green text = suggestion for improvement

## Sheet: Criteria assessment
OASIS Scoring grid
French surveillance system of AMR in the community and nursing homes (MedQual-Ville)
OASIS Surveillance network assessment tool by Anses is under Creative Commons license - No commercial use
Sections and questions	Score (0 to 3) or NA	Comments
Section 1 : Objectives and scope of surveillance	Put your pointer on a given cell to display the scoring guide
1.1 Relevance of surveillance objectives	3	The objectives of MedQual-Ville are consistent with those typically assigned to a surveillance system, namely: 1. To improve knowledge on the epidemiology of AMR in the French community and describe the local/regional epidemiology of AMR in four bacteria of clinical interest (E. coli, Klebsiella spp, Enterobacter spp and Staphylococcus aureus). 2. To quantify the importance of Staphylococcus aure…
1.2 Level of detail, accuracy, and formalization of surveillance objectives	3	The objectives of MedQual-Ville are clearly formalized and detailed in a methodological guidance document prepared by the Mission PRIMO team in July 2019.
1.3 Taking partners’ expectations into account	2	Overall, the majority of partners' expectations were taken into account when phrasing the surveillance objectives. Partners that were consulted included: Santé Publique France (SPF), the French Ministry of Health, the health regional agencies (ARS), the regional centres for prevention of healthcare-associated infections (CPias), the antimicrobial stewardship focal points ('antibio-référents'), ge…
1.4 Relevance of the diseases under surveillance with the epidemiological situation (present/ exotic diseases or hazards)	3	The bacteria species selected by MedQual-Ville are relevant with the epidemiological situation of AMR in France: E. coli is the most frequently isolated bacteria species in community medicine in France. E. coli, Klebsiella spp et Enterobacter spp are the most frequently isolated bacteria species in case of urinary-tract infections, which are the most common type of infections in the community and…
Total	11
Out of	12
Comments / general recommendations		The objectives of MedQual-Ville are clearly identified and formalized in the surveillance protocol that was developed in July 2019. MedQual-Ville aims to monitor spatial and temporal trends of AMR in four bacteria species commonly found in the community and nursing homes: E. coli, Klebsiella spp., Enterobacter spp. and Staphylococcus aureus.Additionally, specific phenotypes of interest are being …
Section 2 : Central institutional organization	Put your pointer on a given cell to display the scoring guide
2.1 Existence of a coordination team	2	Criteria 1 and 3 of score 3 are met: 1 - A coordination team is clearly identified and its activities have been formalized. 2 - The composition of the coordination team (number of staff and time they devote to the surveillance system) is coherent with the size of the system and the time required to manage it. However, any replacement of a team member is made difficult because the team is small an…
2.2 Existence of a steering committee that is representative of surveillance partners	2	Criteria 1 and 3 of score 3 are met: 1 - A steering committee (so-called 'comité du Répias') is clearly identified and formalized and its responsibilities are defined in a guidance document. 2 - The steering committee includes the following partners: • Santé Publique France, • The French Ministry of Health ('Direction Générale de la Santé'), • The 'haute autorité de la santé, • The representative…
2.3 Existence of a scientific and technical committee to support surveillance activities	3	Criteria 1, 2 and 3 of score 3 are met: 1 - The scientific committee of MedQual-Ville is clearly identified and formalized and its responsibilities well defined (since Dec 2019). 2 - The composition of the scientific committee ensures that all relevant scientific partners providing support to the system are represented; they include: • The members of MedQual-Ville coordination team • A representa…
2.4 Organization and operations of the system formalized in regulations, a charter, or a convention established between partners	3	The position of all surveillance partners is set down in a document leaving no room for ambiguity regarding their relationships: • The relationship between Santé Publique France and MedQual-Ville is defined in an agreement (n°18DMIP019-0) • The relationship between the clinical laboratories and MedQual-Ville is defined in a membership charter A decree (R.1413-86) defines the role and implementati…
2.5 Frequency of meetings of the coordination team	NA	MedQual-Ville does not require coordination meeting between the central (coordination team) and intermediate/local levels (OSCAR, Normantibio or CPias Grand Est) Coordination with CPias Grand Est : when the system was launched, MedQual-Ville coordinated with CPIas Grand Est about AMR surveillance in hospital-dependant nursing homes. Routine coordination is however no longer needed. Coordination w…
2.6 Supervision of intermediary units by the coordination team	NA	Not applicable. MedQual-Ville coordination team does not supervise any intermediary units of the surveillance system (there is collaboration with but no supervision of CPias Grand Est, OSCAR and Normantibio)
2.7 Adequacy of the coordination team’s material and financial resources	2	The conduct of the central level’s surveillance activities are constrained only slightly by material and financial resources: About material resources: • MedQual-Ville coordination team is hosted by the University Hospital of Nantes • An IT service provider is available and helpful (data storage, maintenance of the MedQual-Ville website and interface) About financial resources: •MedQual-Ville bud…
Total	12
Out of	15
Comments / general recommendation		MedQual-Ville coordination team is clearly identified and its role well defined. Many activities are being implemented; however, they are not always formalized (e.g. who is in charge of external communcation to prescribers) and/or reported in the activity report (e.g. recruitment of new clinical laboratories, expert elicitation on MedQual-Ville data). MedQual-Ville coordination team is quite smal…
Section 3 : Field institutional organization	Put your pointer on a given cell to display the scoring guide
3.1 Existence of intermediary units covering the entire territory	NA	Note: In section 3 were considered as intermediary units of MedQual-Ville surveillance system: - The CPias Grand Est (in charge of collecting AMR data from hospital-dependant nursing homes as part of the SPARES mission; these data are later transferred to MedQual-Ville coordination unit for joint analysis with data from hospital-independent nursing homes). - OSCAR (in Bourgogne Franche-Comté) and…
3.2 Active role of intermediary units in surveillance activities (data collection and management, feedback to local partners)	3	CPias Grand Est : It has an active role in MedQual-Ville surveillance activities. More specifically, CPias Grand Est is in charge of collecting AMR data from hospital-dependant nursing homes (as part of the SPARES mission); upon data collection, data are cleaned (quarantine and validation) and sent annually to MedQual-Ville coordination team. The SPARES team of CPias Grand Est also reviews the an…
3.3 Implementation of supervision activities by the intermediary units	NA	CPias Grand Est : Not applicable Supervision of clinical laboratories collecting AMR data from hospital-dependant nursing homes is not part of the SPARES mission. OSCAR and Normantibio : Not applicable These regional networks have role of supervision of data collection in their region.
3.4 Harmonization of intermediary units’ activities	NA	CPias Grand Est : Not applicable The CPias Grand Est being the only intermediary unit collecting AMR data from hospital-dependant nursing homes, there is no harmonization issue. Efforts were made to harmonize data collection and data cleaning from hospital-dependant nursing homes (collected by mission SPARES) and from hospital-independent nursing homes (collected by MedQual-Ville). OSCAR and Norm…
3.5 Adequacy of material and financial resources of intermediary units	NA	CPias Grand Est : Not applicable CPias Grand Est has sufficient material and financial resources to collect AMR data from hospital-dependant nursing homes (partly covered by MedQual-Ville budget under their role of deputy CPias of the CPias Pays de la Loire, and partly covered by the Mission SPARES budget) OSCAR et Normantibio : Not applicable These two regional networks are well implemented in t…
3.6 Existence of coordination meetings at the intermediate level	NA	CPias Grand Est : Not applicable No need for coordination meetings as CPias Grand Est is the only intermediary unit in charge of AMR data collection from hospital-dependant nursing homes. OSCAR et Normantibio : Not applicable No need for coordination between regional networks (data directly collected from clinical laboratories by MedQual-Ville)
3.7 Coverage of the target population	1	In 2018, PRIMO collects AMR data from all regions of metropolitan France. However, there is a large variability in participation rates of clinical laboratories between regions: from 0.1% in Ile de France to 95% in Corsica. Overall, PRIMO collects AMR data from approx. 20% of clinical laboratories located in metropolitan France (note that this proportion may deviate from the proportion of antibiog…
3.8 Adequacy of material and financial resources at local level	2	At the field/local level, the participation of clinical laboratories to MedQual-Ville surveillance activities is only slightly constrained by material and financial resources. Some clinical laboratories refuse to participate because they worry their participation could be too time-consuming. Yet, participating laboratories reported that the time dedicated to MedQual-Ville was limited (from 15 min…
Total	6
Out of	9
Comments / general recommendations		A limited number of criteria (3 out of 8) were assessed in this section. This is because there is no true intermediary unit in MedQual-Ville surveillance system. The clinical laboratories directly send their data to the central/coordination unit of MedQual-Ville. Only the CPias Grand Est collects and cleans data from hospital-dependant nursing homes as part of the mission SPARES. Additionally, th…
Section 4 : Laboratories	Put your pointer on a given cell to display the scoring guide
4.1 Effective integration of laboratories in the surveillance system	3	Clinical laboratories have a clear position in the surveillance system that gives them a significant role in the operations and organization of surveillance. Their role and duties are formalized in a membership charter: 1. Upon signature, the clinical laboratory commits to participate for one year to the Mission PIMO surveillance system; participation is automatically renewed for a 5-year period.…
4.2 Adequacy of human, material, and financial resources with diagnostic needs	2	Clinical laboratories participation to MedQual-Ville surveillance activities is constrained only slightly by human, material and financial resources (cf criterion 3.8). Some clinical laboratories refuse to participate because they worry their participation could be too time-consuming. Yet, participating laboratories reported that the time dedicated to MedQual-Ville was limited (from 15 minutes to…
4.3 Application of quality assurance for laboratory testing	3	100% of clinical laboratories participating to MedQual-Ville are accredited for antimicrobial susceptibility testing by the French accreditation committee (Cofrac). Under the French regulation (Article L6211-19 of the Public Health Code, modified by the decree of 23 December 2016), any official laboratory analysis has to come from a certified laboratory.
4.4 Level of standardization between participating laboratories	3	100% of clinical laboratories involved in MedQual-Ville participate to inter-laboratory trials for antimicrobial susceptibility testing. Participation to inter-laboratory trials is a pre-requisite for (re-)accreditation of antimicrobial susceptibility testing. Inter-laboratory trials are organized by private external bodies that are themselves accredited by the French accreditation committee (Cof…
4.5 Proportion of diagnostic tests covered by inter-laboratory trials	3	100% of antimicrobial susceptibility tests carried out under the framework of MedQual-Ville surveillance are submitted to inter-laboratory trials:
4.6 Existence of a team dedicated to field investigations	NA	No epidemiological investigation of cases is conducted (testing is performed for diagnostic purposes only).
4.7 Relevance of diagnostic techniques	3	Antimicrobial susceptibility testing is well adapted for AMR surveillance purposes and recommended by CA-SFM/EUCAST. All antimicrobial susceptibility testing techniques (e.g. disk diffusion, microdilution, with/without automates) are considered equivalent by MedQual-Ville as they have all been validated by the NRL. Antimicrobial susceptibility testing can be used to suspect specific AMR profiles …
4.8 Sensitivity of diagnostic techniques	3	The sensitivity of antimicrobial susceptibility testing is generally very high (>95%). The exact value depends on the drug-bug combinations and is available from the test provider.
4.9 Specificity of diagnostic techniques	3	The specificity of antimicrobial susceptibility testing is generally very high (>95%). The exact value depends on the drug-bug combinations and is available from the test provider.
4.10 Control of laboratory reagents	3	Laboratory reagents are controlled for every batch of tests as required by the accreditation rules.
4.11 Data management capacities of laboratories	2	Overall, data management capacities of participating laboratories are good, although a few minor improvements could be suggested. The ability of LIMS to easily extract and send data vary between softwares and laboratories: in some laboratories, data extraction and sending is totally automated, while others have to do it manually (a task that can be time consuming). These softwares facilitating au…
4.12 Laboratories compliance with data analysis and reporting timelines	2	Timelines for laboratory analysis and reporting of the results are typically set to 48 working hours in the majority of participating laboratories. AMR data should ideally be submitted to MedQual-Ville every month (every semester as a minimum). The proportion of laboratories sending their data within the proposed timelines appears to be good, but it is not routinely assessed (in a quantitative ma…
4.13 Quality of laboratory results delivered	2	Data submitted by the clinical laboratories generally comply with the expectations of MedQual-Ville. However, minor gaps are punctually observed and could be improved via corrective measures. Upon submission, data go through a validation algorithm to check for accordance with the CA-SFM/EUCAST consistency rules (i.e. to detect abnormal / inconsistent AMR profiles). Validated data are integrated w…
Total	32
Out of	36
Comments / general recommendations		MedQual-Ville surveillance is based on the voluntary participation of clinical laboratories, that commit to participate for a 5-year period (tacit annual renewal) upon signature of a membership charter. Laboratories are well integrated into the surveillance system. They have access to their data at any time and remain owners of their data, but PRIMO can use the data freely. Laboratories are not f…
Section 5 : Surveillance tools	Put your pointer on a given cell to display the scoring guide
5.1 Availability of a formalized surveillance protocol for each disease or hazard under surveillance	3	A clear and detailed surveillance protocol is available for the four AMR bacteria of interest (E. coli, Klebsiella spp, Enterobacter spp, Staphylococcus aureus) ; it includes all relevant aspects of the surveillance system (objectives, surveillance activities, organisation, target population, data management and analysis, dissemination of the results). Only a few aspects are missing in the protoc…
5.2 Standardization of data being collected	2	Criterion 1 is met; criteria 2 and 3 are only partially met. 1 – There is no unique data collection form template accompanying the sample; PRIMO relies on data collection forms provided by the clinical laboratory (completed by the prescriber and/or the patient). The information collected corresponds to the variables expected by PRIMO, which are classified in two categories: • Mandatory variables:…
5.3 Relevance of measurement techniques (excluding laboratory techniques)	NA	Surveillance in the field does not require measurement techniques (other than laboratory techniques).
5.4 Sensitivity of the case or hazard definition	NA	Sensitivity of the case definition corresponds to the sensitivity of the antimicrobial susceptibility technique (cf criterion 4.8). To prevent any redundancy in the evaluation, criterion 5.4 is considered as not applicable (assessed in 4.8 instead).
5.5 Specificity of the case or hazard definition	NA	Specificity of the case definition corresponds to the specificity of the antimicrobial susceptibility technique (cf criterion 4.9). To prevent any redundancy in the evaluation, criterion 5.5 is considered as not applicable (assessed in 4.9 instead).
5.6 Simplicity of the case or hazard definition	3	The case definition is very simple and easily understandable by all surveillance stakeholders.
5.7 Level of completion of data collection forms	2	Overall, data collection forms accompanying the samples are correctly completed (between 85% and 95% of correctly completed forms in 2019). A few minor issues are faced when completing these forms (language issues among non-French speaker patients, missing data from the prescriber).
5.8 Relevance of collected samples	3	Sample types are well suited for diagnostic and surveillance purposes and samples are easy to collect (approx. 95% of urine samples).
5.9 Standardization of collected samples	3	Sampling procedures are well known, easy to perform, and well standardized for urine samples (95% of PRIMO samples). Standardization and sampling quality is slightly lower for other sample types (e.g. skin, ear samples). Clinical laboratories regularly offer training courses to improve sampling quality among prescribers.
5.10 Quality of samples collected	3	Approx. 98% of urine samples collected are deemed suitable for testing upon their arrival at the clinical laboratory. In those cases where the time delay between sampling and sample delivery at the laboratory is too long, either re-sampling is performed, or the analysis is performed and the delay mentioned together with the results.
5.11 Timeliness of the delivery of the results	NA	As sampling is performed for diagnostic purposes, there is no case notification prior to laboratory analysis. Confirmation of specific AMR profiles (e.g. ESBL, cephalosporinases or carbapenemases) may take longer than expected in case the strain is sent to the NRL for confirmation via molecular analysis.
5.12 Simplicity of the notification procedure	NA	As sampling is performed for diagnostic purposes, there is no case notification.
5.13 Simplicity of the data collection procedure	3	Criteria 1, 2 and 3 are met: 1 - The materials used to collect data are simple to use (form easy to fill out and including a limited number of information); PRIMO uses the data collection form from the participating clinical laboratories (no other collection form specific to PRIMO) 2 - Sampling is easy to perform and non invasive (95% are urine samples). 3 - Sampling material is easily accessible…
5.14 Acceptability of the consequences of a suspicion or case by the data provider	3	Acceptability is not an issue here, as there is no major consequences of a case on the patient (adjustment of the antimicrobial treatment If/ when needed)
Total	25
Out of	27
Comments / general recommendations		Overall, surveillance tools (protocols, sampling procedures and sampling material) are operational, easy to use and well suited to surveillance purposes. A few minor elements could be added to the surveillance protocol (a case definition, a definition of performance indicators, cf section 10). The majority (95%) of samples are urine samples, which are easy to collect (non-invasive), transport and…
Section 6 : Surveillance procedures	Put your pointer on a given cell to display the scoring guide
6.1 Adequacy of surveillance components with surveillance objectives	3	All surveillance objectives are covered by surveillance components (passive surveillance only), and all surveillance components aim to respond to a surveillance objective in relation to the four bacteria of interest (E. coli, Klebsiella spp, Enterobacter spp et Staphylococcus aureus).
6.2 Existence of passive surveillance whose coverage is comprehensive or representative	1	The number of participating clinical laboratories has been growing over the recent years (national participation rate: approx. 20% in 2019, 18.3% in 2018). However, current coverage is still limited in some regions and does not make it possible to obtain nationally representative data. Several densely populated regions are largely under-represented, especially Ile de France (participation rate: 0…
6.3 Implementation of awareness campaigns to promote passive surveillance	2	Many communication activities are performed by the coordination team in order to make the clinical laboratories aware of the importance of participating to MedQual-Ville (on a voluntary basis): communications and networking opportunities at national congresses and conferences, direct contacts by email or telephone However, some aspects are missing, e.g. the evaluation of the level of awareness am…
6.4 Relevance and suitability of active surveillance protocols	NA	There is no active surveillance component in MedQual-Ville surveillance system.
6.5 Surveillance of wildlife susceptible to the disease/hazard	NA	Not relevant to the system being evaluated.
6.6 Vector surveillance and control	NA	Not relevant to the system being evaluated.
6.7 Representativeness of the populations targeted by active surveillance	NA	There is no active surveillance component in MedQual-Ville surveillance system.
6.8 Level of precision of active surveillance	NA	There is no active surveillance component in MedQual-Ville surveillance system.
6.9 Completeness of the active sampling protocol	NA	There is no active surveillance component in MedQual-Ville surveillance system.
Total	6
Out of	9
Comments / general recommendations		MedQual-Ville being a passive surveillance system, many criteria (6 out of 9) were considered as not applicable in this section. Passive surveillance is well suited to meet the objectives of MedQual-Ville surveillance system. Data are collected from antimicrobial susceptibility testing performed for diagnostic purposes only. Despite being a passive surveillance system, MedQual-Ville aims to be re…
Section 7 : Data management	Put your pointer on a given cell to display the scoring guide
7.1 Adequacy of the data management system with the needs of the system (relational database, etc.)	3	PRIMO uses a mySQL relational database that includes all the data of the surveillance system. The database meets the needs and volume of the surveillance system; data volume could be doubled without any other material or equipment needed.
7.2 Adequacy of the data entry frequency with the objectives and use of surveillance results	3	Data are integrated into the database at a frequency which is adapted to the surveillance objectives. Data being analysed on a bi-annual basis, clinical laboratories have to send their data at least twice a year. The frequency of data submission by clinical laboratories varies from monthly to bi-annually (depending on the laboratories).
7.3 Designated staff available and trained in data entry, management and analysis	3	Designated staff is available and trained in data entry and data management (1 data manager + 1 epidemiologist), data validation (2 microbiologists), data analysis (1 data manager + 1 epidemiologist) and data interpretation (1 epidemiologist, 2 microbiologists, 1 infectious diseases specialist, 1 hygiene specialist). Skills of the coordination unit are sufficient for these activities. However, co…
7.4 Adequacy of material and financial resources with the needs for data management and analysis	2	The data management and data analysis activities are only slightly constrained by material and financial resources (cf criterion 2.7): About material resources: • MedQual-Ville is hosted at the University hospital of Nantes, with adequate IT equipment • An IT provider assists MedQual-Ville activities (data storage, website maintenance and web interface) About financial resources: A few minor issu…
7.5 Data cleaning and validation procedures formalized and operational	2	The data received by PRIMO systematically go through an automated validation step. Data cleaning and validation is perfomed as follows: 1. Duplicates removed by the clinical laboratory prior to submission 2. Upon submission to PRIMO, another check for duplicates is performed, and data are cleaned via an automated script (written in SAS) which is specific to every laboratory (developed by the PRIM…
7.6 Comprehensive descriptive analysis	2	A complete descriptive data analysis and visualization is performed by MedQual-Ville, but a few possible improvements were identified: 1/ About data analysis: A complete descriptive analysis of the proportion of AMR among the various drug-bug combinations of interest is performed. In addition, into could be envisaged: - to explore combinations of AMR (e.g. resistance to both C3G/C4G and fluoroqui…
7.7 Adequacy between data analysis (regular and multi-disciplinary wherever possible) and the needs of the system	2	Data analysis is performed on a regular basis by MedQual-Ville coordination team, in adequacy with the needs of the system. Data analysis is conducted quarterly and bi-annually using an automated script, so the clinical laboratories receive frequent feedback on the data they are providing; they can compare their AMR levels with regional/national levels on a quarterly/bi-annually basis. More advan…
Total	17
Out of	21
Comments / general recommendations		Data are collected by PRIMO either by email (70%) or via the MedQual-Ville website (30%). Raw data are collected in various formats (.xls, .xlsx, .csv, .txt). Duplicates are removed and data are cleaned using an automated script (written in SAS) that is specific to each laboratory, so PRIMO can adapt to various data formats and layout. Data validation is performed via another script that checks f…
Section 8 : Training	Put your pointer on a given cell to display the scoring guide
8.1 Epidemiological skills of the coordination team	3	Skills in epidemiology of the coordination team are sufficient for the needs and objectives of the system. Should more advanced statistical analyses be needed (e.g. time series analyses, spatial modelling, etc), additional recruitment and/or training could be envisaged. Two members of the coordination teal have been involved in the surveillance system since 2004 (initially as MedQual, and as MedQ…
8.2 Initial training offered to all field actors when joining the system	3	No real training is needed for field actors when joining the system (as data collection and analysis is in line with their daily routine work), but MedQual-Ville does provide written information to every clinical laboratory when they first join MedQual-Ville, including a description of the system functioning, surveillance objectives and protocols, data to be transmitted. The contact person at the…
8.3. Adequacy between objectives/content of field actors initial training and surveillance needs	3	The objectives and content of the initial information provided by MedQual-Ville to the participating laboratories is adequate with the surveillance needs. Among others, it includes: - the procedure to register to MedQual-Ville and the MedQual-Ville webtool - the methodological guidance document explaining the surveillance protocol (to be read and agreed upon signature of the charter) - the data r…
8.4 Regular advanced/refresher training	NA	No advanced training or refresher is currently organized by MedQual-Ville (training is not really part of MedQual-Ville mandate). However, MedQual-Ville recently conducted a survey to collect the needs for training among its participating laboratories, and there is a plan to develop webinars in the near future (3 or 4 per year, the first one on carbapenemases-producing enterobacterales being deve…
8.5 Sufficient material and financial resources dedicated to training	2	Training facilitation by MedQual-Ville is only slightly constrained by material and financial resources (e.g. some budget was dedicated to developing webinars). However, training is not really part of MedQual-Ville mandate; this activity is already covered by other organizations (CPias, ARS, regional centres for antimicrobial stewardship).
Total	11
Out of	12
Comments / general recommendations		This section has been assessed despite training being not really part of the scope of MedQual-Ville (this is done by other regional organizations, such as CPias, ARS or regional centres for antimicrobial stewardship). Still, PRIMO recently initiated the development of training webinars, with the plan to develop 3 to 4 each year. Additionally, efforts are made by MedQual-Ville to facilitate the in…
Section 9 : Communication	Put your pointer on a given cell to display the scoring guide
9.1 Regular release of reports and scientific articles presenting surveillance results	2	In addition to the reports, one to several peer-reviewed scientific articles are released by MedQual-Ville each year (e.g. one article in Médecine et Maladies Infectieuses journal in 2019). The list of publications appears in the activity report. There is no target number of articles to published (not needed/relevant at this stage). → It could be envisaged to publish articles in professional pres…
9.2 Reporting of individual test results to field actors	3	For this criterion, clinical laboratories are considered as the field actors. Clinical laboratories receive quarterly and bi-annual feedback of the data they submitted, via a report showing how their data compare to regional and national levels.
9.3 Regular dissemination of a newsletter with relevant content	1	There is no newsletter of MedQual-Ville at this stage. A regular communication via the Weekly Epidemiology Bulletin (Bulletin Epidemiologique Hebdomadaire) edited by Santé Publique France could be envisaged. These bulletins have a large audience, including among practitioners and clinical laboratories. → MedQual-Ville could suggest to Santé Publique France to communicate via its Weekly Epidemiolo…
9.4 Systematic reporting of results to field actors	3	Reporting to clinical laboratories is performed on a systematic basis via quarterly, bi-annual and annual reports sent by email and available for download on the MedQual-Ville website. These reports include a summary of the results of each laboratory compared to their region and to national results. Clinical laboratories also have access at any time to their raw data on the MedQual-Ville e-tool. …
9.5 Horizontal and vertical communication tools	2	Information sharing within the surveillance system (both vertical and horizontal) is fully operational, but a few minor improvements were suggested: 1. Communication within the coordination unit is very efficient. 2. Communication with Santé Publique France runs smoothly and primarily occurs via the head of MedQual-Ville, although exchange also occurs with the other members of the coordination un…
9.6 Solid external communication	2	A solid external communication plan is in place, but a few minor possible improvements were proposed: 1. Communication on MedQual-Ville is done by MedQual-Ville coordination team, Santé Publique France and the French Minsitry of Health at national and international congresses. PRIMO is also actively involved in communication around the World and European Antimicrobial Awareness Week organized in …
9.7 Sufficient material and financial resources dedicated to communication	2	MedQual-Ville has sufficient material and financial resources for communication activities (e.g. to produce reports, articles or posters). However, collaboration with MATIS could be further developed and resources mutualized to produce additional training and communication material.
Total	15
Out of	21
Comments / general recommendations		Feedback to data providers (clinical laboratories) is provided via individual quarterly reports. However, it is unknown at this stage whether clinical laboratories are satisfied with these reports, e.g. whether they actually read them or whether they meet their needs and expectations. A survey could be conducted by MedQual-Ville to assess the clinical laboratories' level of satisfaction with the …
Section 10 : Evaluation	Put your pointer on a given cell to display the scoring guide
10.1 Performance indicators developed and validated by the steering committee	1	MedQual-Ville coordination team already monitors several indicators that could be converted as performance indicators, should target values and correctives measures (in case of deviation) be defined. → In general, target values and corrective measures (in case of deviation) should be defined for every performance indicator being monitored by MedQual-Ville → Performance indicators could be include…
10.2 Regular assessment, interpretation and dissemination of performance indicators	0	Several indicators are already monitored by MedQual-Ville (see 10.1), but no target values or corrective measures were pre-defined in case of deviation, hence limiting their assessment and interpretation. → Target values and corrective measures should be defined in case of deviation → The results of performance indicators monitoring could be presented in the annual activity report of MedQual-Vill…
10.3 Undertaking of external evaluations	3	A qualitative external evaluation of MedQual-Ville (including surveillance and other components) is being conducted on an annual basis by an experts committee mandated by the funding body (SPF). The committee evaluates how well MedQual-Ville activity report responds to the terms of reference. A first evaluation was performed in 2019. A second evaluation, initially planned in June 2020 was postpon…
10.4 Implementation of the recommendations for improvement formulated during previous evaluations	2	A second external evaluation by the experts committee mandated by SPF will be necessary to evaluate the level of implementation of the recommendations formulated in 2019. Self-assessment by MedQual-Ville showed that some recommendations were already implemented in 2020, including: the recruitment of another microbiologist (0.5 full-time equivalent) in MedQual-Ville coordination team, the recruitm…
Total	6
Out of	12
Comments / general recommendations		MedQual-Ville coordination team already monitors various indicators describing how well the surveillance system is performing. For these indicators to be used as actual performance indicators, target values and corrective measures (in case of deviation) should be defined. In addition to the indicators already being monitored, additional indicators could be envisaged, e.g. to monitor more closely:…

## Sheet: Output 1
OASIS
Output 1 : results by ten functional sections
French surveillance system of AMR in the community and nursing homes (MedQual-Ville)
Section 1 : Objectives and scope of surveillance		The objectives of MedQual-Ville are clearly identified and formalized in the surveillance protocol that was developed in July 2019. MedQual-Ville aims to monitor spatial and temporal trends of AMR in four bacteria species commonly found in the community and nursing homes: E. coli, Klebsiella spp., Enterobacter spp. and Staphylococcus aureus.Additionally, specific phenotypes of interest are being …
Section 2 : Central institutional organization		MedQual-Ville coordination team is clearly identified and its role well defined. Many activities are being implemented; however, they are not always formalized (e.g. who is in charge of external communcation to prescribers) and/or reported in the activity report (e.g. recruitment of new clinical laboratories, expert elicitation on MedQual-Ville data). MedQual-Ville coordination team is quite smal…
Section 3 : Field institutional organization		A limited number of criteria (3 out of 8) were assessed in this section. This is because there is no true intermediary unit in MedQual-Ville surveillance system. The clinical laboratories directly send their data to the central/coordination unit of MedQual-Ville. Only the CPias Grand Est collects and cleans data from hospital-dependant nursing homes as part of the mission SPARES. Additionally, th…
Section 4 : Laboratories		MedQual-Ville surveillance is based on the voluntary participation of clinical laboratories, that commit to participate for a 5-year period (tacit annual renewal) upon signature of a membership charter. Laboratories are well integrated into the surveillance system. They have access to their data at any time and remain owners of their data, but PRIMO can use the data freely. Laboratories are not f…
Section 5 : Surveillance tools		Overall, surveillance tools (protocols, sampling procedures and sampling material) are operational, easy to use and well suited to surveillance purposes. A few minor elements could be added to the surveillance protocol (a case definition, a definition of performance indicators, cf section 10). The majority (95%) of samples are urine samples, which are easy to collect (non-invasive), transport and…
Section 6 : Surveillance procedures		MedQual-Ville being a passive surveillance system, many criteria (6 out of 9) were considered as not applicable in this section. Passive surveillance is well suited to meet the objectives of MedQual-Ville surveillance system. Data are collected from antimicrobial susceptibility testing performed for diagnostic purposes only. Despite being a passive surveillance system, MedQual-Ville aims to be re…
Section 7 : Data management		Data are collected by PRIMO either by email (70%) or via the MedQual-Ville website (30%). Raw data are collected in various formats (.xls, .xlsx, .csv, .txt). Duplicates are removed and data are cleaned using an automated script (written in SAS) that is specific to each laboratory, so PRIMO can adapt to various data formats and layout. Data validation is performed via another script that checks f…
Section 8 : Training		This section has been assessed despite training being not really part of the scope of MedQual-Ville (this is done by other regional organizations, such as CPias, ARS or regional centres for antimicrobial stewardship). Still, PRIMO recently initiated the development of training webinars, with the plan to develop 3 to 4 each year. Additionally, efforts are made by MedQual-Ville to facilitate the in…
Section 9 : Communication		='Criteria assessment'!C126
Section 10 : Evaluation		MedQual-Ville coordination team already monitors various indicators describing how well the surveillance system is performing. For these indicators to be used as actual performance indicators, target values and corrective measures (in case of deviation) should be defined. In addition to the indicators already being monitored, additional indicators could be envisaged, e.g. to monitor more closely:…

## Sheet: Output 2
OASIS
Ouput 2: Results by 7 Critical Control Points (CCPs)
French surveillance system of AMR in the community and nursing homes (MedQual-Ville)
	Maladies présentes

## Sheet: Output 3
OASIS
Output 3: Results by 10 surveillance attributes
French surveillance system of AMR in the community and nursing homes (MedQual-Ville)

## Sheet: Calculations sheet
OASIS
Scoring grid							Surveillance objectives		Sampling												Coordination										Environnemental factors				Surveillance tools										Data collection				Data analysis
							14		3.33333												12.5833	out of 15									0	out of	0		19.3333	out of 20									8.33333	out of 10			8.40278
																															1		1
									Mandatory notification		Suspicions - exhaustivity		Suspicions - accuracy		Suspicions -precision		Infections - accuracy		Infections -precision		Dedicated coordination activities		Awareness campaigns		Evaluation of level of awareness		Quality of coordination activities		Sufficient time dedicated to coordination		Surveillance in wildlife		Surveillance and control of vectors		Measurement tools		Sampling		Laboratory analyses		Control of laboratory reagents		Quality of laboratories		Between-samplers standardization		Quality and timeliness of data collection		Quality of data analysis
	Score (out of 3)						Total	Out of	Total	Out of	Total	Out of	Total	Out of	Total	Out of	Total	Out of	Total	Out of	Total	Out of	Total	Out of	Total	Out of	Total	Out of	Total	Out of	Total	Out of	Total	Out of	Total	Out of	Total	Out of	Total	Out of	Total	Out of	Total	Out of	Total	Out of	Total	Out of	Total
	NA=not applicable						14	15	3	3	5	15	5	15	0	0	4	12	0	0	5	6	9	12	2	3	11	12	5	6	0	0	0	0	11	12	18	18	12	12	3	3	11	12	13	15	12	15	19
								15		3		15		15		1		12		1		6		12		3		12		6		1		1		12		18		12		3		12		15		15
Section 1 : Objectives and scope of surveillance
1.1 Relevance of surveillance objectives	3	1					3
1.2 Level of detail, accuracy, and formalization of surveillance objectives	3	1					3
1.3 Taking partners’ expectations into account	2	1					2
1.4 Relevance of the diseases under surveillance with the epidemiological situation (present/ exotic diseases or hazards)	3	1					3
	11	12	0.916667	11	1
Section 2 : Central institutional organization
2.1 Existence of a coordination team	2	1																											2																2
2.2 Existence of a steering committee that is representative of surveillance partners	2	1																									2
2.3 Existence of a scientific and technical committee to support surveillance activities	3	1																											3
2.4 Organization and operations of the system formalized in regulations, a charter, or a convention established between partners	3	1							3
2.5 Frequency of meetings of the coordination team	NA	0																									NA
2.6 Supervision of intermediary units by the coordination team	NA	0																									NA
2.7 Adequacy of the coordination team’s material and financial resources	2	1
	12	15	0.8	12	3
Section 3 : Field institutional organization
3.1 Existence of intermediary units covering the entire territory	NA	0															NA										NA
3.2 Active role of intermediary units in surveillance activities (data collection and management, feedback to local partners)	3	1																									3
3.3 Implementation of supervision activities by the intermediary units	NA	0																									NA
3.4 Harmonization of intermediary units’ activities	NA	0																									NA																		NA
3.5 Adequacy of material and financial resources of intermediary units	NA	0
3.6 Existence of coordination meetings at the intermediate level	NA	0																									NA																		NA
3.7 Coverage of the target population	1	1									1		1				1
3.8 Adequacy of material and financial resources at local level	2	1
	6	9	0.666667	6	3
Section 4 : Laboratories
4.1 Effective integration of laboratories in the surveillance system	3	1																					3																3
4.2 Adequacy of human, material, and financial resources with diagnostic needs	2	1																																													2		2
4.3 Application of quality assurance for laboratory testing	3	1																																									3
4.4 Level of standardization between participating laboratories	3	1																																									3
4.5 Proportion of diagnostic tests covered by inter-laboratory trials	3	1																																									3
4.6 Existence of a team dedicated to field investigations	NA	0																									NA
4.7 Relevance of diagnostic techniques	3	1																																					3
4.8 Sensitivity of diagnostic techniques	3	1																																					3
4.9 Specificity of diagnostic techniques	3	1																																					3
4.10 Control of laboratory reagents	3	1																																							3
4.11 Data management capacities of laboratories	2	1																																															2
4.12 Laboratories compliance with data analysis and reporting timelines	2	1																																													2		2
4.13 Quality of laboratory results delivered	2	1																																									2
	32	36	0.888889	32	4
Section 5 : Surveillance tools
5.1 Availability of a formalized surveillance protocol for each disease or hazard under surveillance	3	1																																			3
5.2 Standardization of data being collected	2	1																																	2
5.3 Relevance of measurement techniques (excluding laboratory techniques)	NA	0																																	NA
5.4 Sensitivity of the case or hazard definition	NA	0																																	NA
5.5 Specificity of the case or hazard definition	NA	0																																	NA
5.6 Simplicity of the case or hazard definition	3	1																																	3
5.7 Level of completion of data collection forms	2	1																																											2
5.8 Relevance of collected samples	3	1																																			3
5.9 Standardization of collected samples	3	1																																			3
5.10 Quality of samples collected	3	1																																			3								3
5.11 Timeliness of the delivery of the results	NA	0																																													NA
5.12 Simplicity of the notification procedure	NA	0																																													NA
5.13 Simplicity of the data collection procedure	3	1
5.14 Acceptability of the consequences of a suspicion or case by the data provider	3	1
	25	27	0.925926	25	2
Section 6 : Surveillance procedures
6.1 Adequacy of surveillance components with surveillance objectives	3	1					3
6.2 Existence of passive surveillance whose coverage is comprehensive or representative	1	1									4		4				3
6.3 Implementation of awareness campaigns to promote passive surveillance	2	1																			2		2		2
6.4 Relevance and suitability of active surveillance protocols	NA	0									NA		NA		NA
6.5 Surveillance of wildlife susceptible to the disease/hazard	NA	0																													NA
6.6 Vector surveillance and control	NA	0																															NA
6.7 Representativeness of the populations targeted by active surveillance	NA	0											NA				NA
6.8 Level of precision of active surveillance	NA	0													NA				NA
6.9 Completeness of the active sampling protocol	NA	0											NA		NA
	6	9	0.666667	6	3
Section 7 : Data management
7.1 Adequacy of the data management system with the needs of the system (relational database, etc.)	3	1																																															3
7.2 Adequacy of the data entry frequency with the objectives and use of surveillance results	3	1																																													3
7.3 Designated staff available and trained in data entry, management and analysis	3	1																									3																						3
7.4 Adequacy of material and financial resources with the needs for data management and analysis	2	1
7.5 Data cleaning and validation procedures formalized and operational	2	1																																															2
7.6 Comprehensive descriptive analysis	2	1																																															2
7.7 Adequacy between data analysis (regular and multi-disciplinary wherever possible) and the needs of the system	2	1
	17	21	0.809524	17	4
Section 8 : Training
8.1 Epidemiological skills of the coordination team	3	1																									3																						3
8.2 Initial training offered to all field actors when joining the system	3	1																			3														3		3								3
8.3. Adequacy between objectives/content of field actors initial training and surveillance needs	3	1																																	3		3								3
8.4 Regular advanced/refresher training	NA	0																					NA												NA		NA								NA
8.5 Sufficient material and financial resources dedicated to training	2	1
	11	12	0.916667	11	1
Section 9 : Communication
9.1 Regular release of reports and scientific articles presenting surveillance results	2	1
9.2 Reporting of individual test results to field actors	3	1																																													3
9.3 Regular dissemination of a newsletter with relevant content	1	1																					1
9.4 Systematic reporting of results to field actors	3	1																					3
9.5 Horizontal and vertical communication tools	2	1																																													2
9.6 Solid external communication	2	1
9.7 Sufficient material and financial resources dedicated to communication	2	1
	15	21	0.714286	15	6
Section 10 : Evaluation
10.1 Performance indicators developed and validated by the steering committee	1	1
10.2 Regular assessment, interpretation and dissemination of performance indicators	0	1
10.3 Undertaking of external evaluations	3	1
10.4 Implementation of the recommendations for improvement formulated during previous evaluations	2	1
	6	12	0.5	6	6
[truncated: 27 more columns]

## Sheet: Calculations Output 2
OASIS
Calculations Output 2
	Score	Denominator minus Score	Denominator
Surveillance objectives (out of 15)	14	1	15	0.933333			Surveillance objectives	0.93
	14	1	15	0.933333			Sampling	0.17
	14	1	15	0.933333			Coordination	0.84
	3.33333	16.6667	20	0.166667			Surveillance tools	0.97
Laboratory sampling (out of 20)	3.33333	16.6667	20	0.166667			Data collection	0.83
	3.33333	16.6667	20	0.166667			Data analysis	0.84
	3.33333	16.6667	20	0.166667			Information dissemination	0.58
	12.5833	2.41667	15	0.838889
Coordination (out of 15)	12.5833	2.41667	15	0.838889
	12.5833	2.41667	15	0.838889
	19.3333	0.666667	20	0.966667
Surveillance tools (out of 20)	19.3333	0.666667	20	0.966667
	19.3333	0.666667	20	0.966667
	19.3333	0.666667	20	0.966667
Data collection (out of 10)	8.33333	1.66667	10	0.833333
	8.33333	1.66667	10	0.833333
Data analysis (out of 10)	8.40278	1.59722	10	0.840278
	8.40278	1.59722	10	0.840278
Information dissemination (out of 10)	5.83333	4.16667	10	0.583333
	5.83333	4.16667	10	0.583333
			310

## Sheet: Calculations Output 3
OASIS
Calculations Output 3
Attribute		Score	Out of
1-Sensitivity	0.754386	86	114
2-Specificity	0.904762	19	21
3-Representativeness	0.333333	6	18
4-Timeliness	0.753623	52	69
5-Flexibility	0.6	27	45
6-Reliability	0.849057	270	318
7-Stability	0.827381	139	168
8-Acceptability	0.857143	108	126
9-Simplicity	0.901961	46	51
10-Usefulness	0.855556	77	90
